# Supplementary material for: LNA-anti-miR-150 alleviates renal interstitial fibrosis by reducing pro-inflammatory M1/M2 macrophage polarization
Source: Front Immunol. 2022 Aug 5;13:913007. doi: 10.3389/fimmu.2022.913007 (PMC9389080; doi:10.3389/fimmu.2022.913007)
Supplement: Supplementary file 2 [file Table_1.xls]

## Sheet: fig1-1A
1	2	3	4	5	6	7	8	9	10	11	12
0.552	0.48	0.45	0.17	0.183	0.162	0.213	0.223	0.197	0.045	0.044	0.046	640
0.336	0.293	0.328	0.134	0.131	0.139	0.355	0.338	0.297	0.045	0.045	0.045	640
0.244	0.232	0.223	0.147	0.139	0.134	0.159	0.15	0.151	0.045	0.046	0.045	640
0.155	0.157	0.168	0.141	0.149	0.144	0.204	0.197	0.223	0.045	0.046	0.046	640
0.119	0.118	0.121	0.293	0.264	0.246	0.147	0.146	0.138	0.045	0.046	0.046	640
0.087	0.099	0.103	0.363	0.34	0.333	0.164	0.165	0.15	0.045	0.046	0.045	640
0.164	0.16	0.172	0.185	0.196	0.189	0.171	0.165	0.154	0.045	0.045	0.044	640
0.171	0.179	0.18	0.251	0.196	0.186	0.217	0.187	0.181	0.045	0.044	0.045	640
					average		concentration
		0.552	0.48	0.45	0.4975	0.401	40
		0.336	0.293	0.328	0.321833	0.225333	20
		0.244	0.232	0.223	0.234667	0.138167	10
		0.155	0.157	0.168	0.1615	0.065	5
		0.119	0.118	0.121	0.120333	0.0238333	2.5
		0.087	0.099	0.103	0.0965	0	0
	DAY0-1	0.164	0.16	0.172	0.1665	0.07	5.76976
	DAY0-2	0.171	0.179	0.18	0.177333	0.0808333	6.8418
	DAY0-3	0.17	0.183	0.162	0.168667	0.0721667	5.98417
	DAY0-4	0.134	0.131	0.139	0.135667	0.0391667	2.71856
	DAY0-5	0.147	0.139	0.134	0.139667	0.0431667	3.11439
	DAY0-6	0.141	0.149	0.144	0.147	0.0505	3.84008
	DAY2-1	0.293	0.264	0.246	0.270667	0.174167	16.0779
	DAY2-2	0.363	0.34	0.333	0.348667	0.252167	23.7966
	DAY2-3	0.185	0.196	0.189	0.191667	0.0951667	8.2602
	DAY2-4	0.251	0.196	0.186	0.211833	0.115333	10.2559
	DAY2-5	0.213	0.223	0.197	0.212667	0.116167	10.3383
	DAY2-6	0.355	0.338	0.297	0.335	0.2385	22.4442
	DAY30-1	0.159	0.15	0.151	0.154667	0.0581667	4.59876
	DAY30-2	0.204	0.197	0.223	0.210167	0.113667	10.0909
	DAY30-3	0.147	0.146	0.138	0.144833	0.0483333	3.62567
	DAY30-4	0.164	0.165	0.15	0.161	0.0645	5.22549
	DAY30-5	0.171	0.165	0.154	0.1645	0.068	5.57184
	DAY30-6	0.217	0.187	0.181	0.196333	0.0998333	8.72201

## Sheet: fig1-1B
first time	1	2	3	4	5	6	7	8	9	10	11	12
	0.04	0.04	0.04	0.052	0.055	0.053	0.051	0.051	0.053	0.077	0.078	0.076	546
	0.04	0.04	0.039	0.064	0.064	0.064	0.058	0.056	0.058	0.058	0.06	0.061	546
	0.039	0.04	0.04	0.057	0.058	0.059	0.059	0.058	0.058	0.047	0.049	0.048	546
	0.04	0.04	0.04	0.059	0.06	0.06	0.051	0.052	0.052	0.048	0.047	0.048	546
	0.039	0.04	0.04	0.055	0.056	0.057	0.056	0.054	0.052	0.047	0.047	0.048	546
	0.039	0.04	0.039	0.079	0.081	0.081	0.059	0.057	0.057	0.047	0.048	0.047	546
	0.04	0.04	0.039	0.052	0.051	0.051	0.056	0.06	0.055	0.046	0.047	0.047	546
	0.035	0.044	0.037	0.057	0.056	0.054	0.057	0.058	0.059	0.047	0.048	0.048	546
second time	1	2	3	4	5	6	7	8	9	10	11	12	546
	0.095	0.094	0.095	0.059	0.063	0.06	0.066	0.065	0.066	0.078	0.075	0.075	546
	0.092	0.087	0.087	0.068	0.066	0.068	0.064	0.064	0.063	0.062	0.066	0.066	546
	0.079	0.08	0.081	0.063	0.065	0.065	0.064	0.061	0.061	0.047	0.049	0.048	546
	0.071	0.072	0.071	0.063	0.064	0.066	0.065	0.065	0.066	0.049	0.047	0.048	546
	0.063	0.063	0.064	0.061	0.063	0.061	0.065	0.061	0.06	0.047	0.047	0.048	546
	0.055	0.055	0.055	0.081	0.081	0.079	0.064	0.061	0.061	0.047	0.048	0.047	546
	0.048	0.049	0.047	0.064	0.062	0.061	0.062	0.066	0.06	0.046	0.047	0.047	546
	0.04	0.045	0.034	0.062	0.063	0.061	0.062	0.062	0.062	0.047	0.048	0.048	546
		average2(second time)	average1(first time)	average2-average1*186/246		concentration
		0.0946667	0.04	0.0644228	0.0464146	442
		0.0886667	0.0396667	0.0586748	0.0406667	368.3
		0.08	0.0396667	0.0500081	0.032	294.6
		0.0713333	0.04	0.0410894	0.0230813	221
		0.0633333	0.0396667	0.0333415	0.0153333	147.3
		0.055	0.0393333	0.0252602	0.00725203	73.6
		0.048	0.0396667	0.0180081	0	0
	DAY0-1	0.0606667	0.0533333	0.0203415	0.00233333	24.9865
	DAY0-2	0.0673333	0.064	0.0189431	0.000934959	12.0604
	DAY0-3	0.0643333	0.058	0.0204797	0.00247154	26.2641
	DAY0-4	0.0643333	0.0596667	0.0192195	0.00121138	14.6156
	DAY0-5	0.0616667	0.056	0.0193252	0.00131707	15.5925
	DAY0-6	0.0803333	0.0803333	0.0195935	0.00158537	18.0725
	DAY2-1	0.0623333	0.0513333	0.0235203	0.0055122	54.371
	DAY2-2	0.062	0.0556667	0.0199106	0.00190244	21.0035
	DAY2-3	0.0656667	0.0516667	0.0266016	0.0085935	82.8536
	DAY2-4	0.0636667	0.0573333	0.0203171	0.00230894	24.7611
	DAY2-5	0.064	0.0583333	0.0198943	0.00188618	20.8532
	DAY2-6	0.0653333	0.0516667	0.0262683	0.00826016	79.7724
	DAY30-1	0.062	0.054	0.0211707	0.0031626	32.652
	DAY30-2	0.062	0.0576667	0.0183984	0.000390244	7.0252
	DAY30-3	0.0626667	0.057	0.0195691	0.00156098	17.8471
	DAY30-4	0.062	0.058	0.0181463	0.000138211	4.69548
	DAY30-5	0.076	0.077	0.0177805	-0.000227642	1.31364
	DAY30-6	0.0646667	0.0596667	0.0195528	0.00154472	17.6968

## Sheet: fig1-1D-a-SMA
	a-SMA	a-SMA	a-SMA	Average	Tubulin	Tubulin	Tubulin	Average	a-SMA/Tubulin	Normalization	Final
NC-1	107.743	102.558	112.951	107.751	125.927	139.848	152.066	139.28	0.773624	0.58856	1.31444
NC-2	83.872	80.975	87.347	84.0647	108.789	117.254	128.147	118.063	0.71203		1.20978
NC-3	76.234	73.222	79.17	76.2087	122.815	135.866	146.568	135.083	0.564162		0.958546
NC-4	41.067	49.901	45.989	45.6523	69.186	67.063	70.038	68.7623	0.663915		1.12803
NC-5	33.997	38.289	36.282	36.1893	127.217	124.831	130.591	127.546	0.283735		0.482083
NC-6	54.786	67.073	61.866	61.2417	115.809	110.114	118.199	114.707	0.533895		0.90712
FA-1	63.409	76.983	70.724	70.372	112.876	108.486	112.86	111.407	0.631664		1.07324
FA-2	87.695	104.03	96.998	96.241	105.422	101.387	106.002	104.27	0.922995		1.56823
FA-3	77.251	84.902	80.975	81.0427	74.751	72.203	75.369	74.1077	1.09358		1.85806
FA-4	83.868	80.576	85.2	83.2147	90.501	97.837	106.593	98.3103	0.846449		1.43817
FA-5	106.884	105.611	112.506	108.334	68.808	75.874	81.919	75.5337	1.43424		2.43687
FA-6	114.127	110.954	119.009	114.697	81.167	86.182	94.677	87.342	1.31319		2.23119

## Sheet: fig1-1D-FN
	FN	FN	FN	Average	Tubulin	Tubulin	Tubulin	Average	FN/Tubulin	Normalization	Final
NC-1	42.495	41.211	47.305	43.6703	134.047	141.5	149.721	141.756	0.308067	0.596572	0.516396
NC-2	91.685	92.211	102.228	95.3747	122.316	126.8	135.096	128.071	0.744703		1.24831
NC-3	80.712	78.931	88.828	82.8237	136.111	143.821	150.587	143.506	0.577143		0.967433
NC-4	92.382	103.795	111.903	102.693	149.761	148.246	140.307	146.105	0.702875		1.17819
NC-5	67.08	73.825	76.903	72.6027	157.705	160.883	147.648	155.412	0.467163		0.783079
NC-6	94.57	104.769	112.386	103.908	137.761	136.885	125.269	133.305	0.779478		1.3066
FA-1	142.026	159.919	172.304	158.083	134.066	134.852	125.829	131.582	1.2014		2.01384
FA-2	121.49	135.959	144.715	134.055	124.411	125.123	117.445	122.326	1.09588		1.83696
FA-3	111.456	118.822	130.388	120.222	138.466	139.419	128.668	135.518	0.887132		1.48705
FA-4	123.674	129.649	137.009	130.111	87.377	92.227	97.16	92.2547	1.41034		2.36408
FA-5	91.806	94.632	102.13	96.1893	100.197	103.289	111.562	105.016	0.915949		1.53536
FA-6	129.813	138.844	142.561	137.073	111.868	115.852	122.64	116.787	1.1737		1.96741

## Sheet: fig1-1E-a-SMA
	%Area
NC-1	1.058
NC-2	1.125
NC-3	1.375
NC-4	0.758
NC-5	0.792
NC-6	1.239
FA-1	3.502
FA-2	3.966
FA-3	3.839
FA-4	3.327
FA-5	3.946
FA-6	3.104

## Sheet: fig1-1E-FN
	%Area
NC-1	1.142
NC-2	1.394
NC-3	0.846
NC-4	0.73
NC-5	1.243
NC-6	1.365
FA-1	5.097
FA-2	4.946
FA-3	6.031
FA-4	5.283
FA-5	5.304
FA-6	4.962

## Sheet: fig1-1F
	Sno202	Sno202	Sno202	Average	miR-150	miR-150	miR-150	Average	dCT	Normalization	ddCT	2-ddCT	Normalization
NC-1	19.9006	19.8542	20.2671	20.0073	26.5851	26.5915	26.6097	26.5954	6.58811	6.33699	0.251117	0.840245	1.0859	0.77378
NC-2	20.1981	20.4367	20.1459	20.2602	27.4601	27.1969	27.3277	27.3282	7.06802		0.731029	0.602474		0.554817
NC-3	20.8788	20.7636	21.1639	20.9354	26.5751	26.5216	26.3775	26.4914	5.55597		-0.781016	1.71834		1.58242
NC-4	21.0531	21.0403	21.371	21.1548	27.3483	27.0814	27.0727	27.1675	6.0127		-0.324295	1.25205		1.15301
NC-5	21.2838	20.8113	21.114	21.0697	26.8995	26.7606	26.8538	26.8379	5.76824		-0.568754	1.48324		1.36591
NC-6	20.7373	20.4379	20.3137	20.4963	27.4753	27.6732	27.4271	27.5252	7.02891		0.691919	0.61903		0.570063
FA-1	20.4526	20.1622	20.2377	20.2841	24.6211	24.7093	24.633	24.6544	4.37031		-1.96668	3.90867		3.59948
FA-2	20.8995	20.7192	20.6084	20.7424	25.18	25.049	25.197	25.142	4.39964		-1.93736	3.83003		3.52706
FA-3	19.4665	19.4435	19.685	19.5317	24.1397	23.8992	24.0758	24.0382	4.50655		-1.83044	3.55645		3.27513
FA-4	19.515	19.5761	19.5721	19.5544	24.3971	24.1083	24.3685	24.2913	4.73694		-1.60006	3.03155		2.79175
FA-5	20.5959	20.7034	20.4561	20.5851	25.3276	25.3054	25.3829	25.3386	4.75348		-1.58351	2.99698		2.75991
FA-6	20.2788	19.8934	20.1317	20.1013	24.5442	24.6295	24.6296	24.6011	4.4998		-1.83719	3.57313		3.29048

## Sheet: fig2-2A
	Sno202	Sno202	Sno202	Average	miR-150	miR-150	miR-150	Average	dCT	Normalization	ddCT	2-ddCT	Normalization
Sc-1	20.3213	20.3242	20.496	20.3805	24.4766	24.683	24.5775	24.579	4.19859	4.66284	-0.464254	1.3796	1.02819	1.34177
Sc-2	20.2702	20.2158	20.1417	20.2093	24.5626	24.4905	24.3646	24.4726	4.26333		-0.399508	1.31906		1.28289
Sc-3	20.1054	19.7125	20.2077	20.0085	25.0417	25.0214	25.1271	25.0634	5.05489		0.392045	0.762048		0.741153
Sc-4	19.906	19.9405	19.903	19.9165	24.5109	24.4313	24.8538	24.5987	4.68218		0.0193386	0.986685		0.95963
Sc-5	21.1867	21.0287	20.7992	21.0049	25.6597	25.627	25.8827	25.7232	4.7183		0.0554645	0.962285		0.935898
Sc-6	20.4385	20.4363	20.8384	20.5711	25.7536	25.5661	25.5727	25.6308	5.05975		0.396914	0.759481		0.738656
150-1	19.8532	19.7996	19.9855	19.8794	26.4103	26.3292	26.1639	26.3011	6.42168		1.75884	0.295485		0.287383
150-2	20.7877	20.726	21.0986	20.8708	26.9881	26.8857	26.871	26.9149	6.04418		1.38134	0.383863		0.373338
150-3	20.547	20.5605	20.6194	20.5756	27.4054	27.5968	27.514	27.5054	6.92976		2.26692	0.207774		0.202076
150-4	20.5021	20.1275	19.8618	20.1638	26.3091	26.4416	26.3137	26.3548	6.19098		1.52814	0.346725		0.337218
150-5	20.7067	20.4492	20.606	20.5873	26.7928	26.6341	26.6097	26.6789	6.09158		1.42874	0.371456		0.361271
150-6	20.0669	20.0039	20.183	20.0846	26.591	26.5036	26.7277	26.6074	6.52282		1.85998	0.27548		0.267926

## Sheet: fig2-2C
	tubular injury score
Sc-1	3.1
Sc-2	2.8
Sc-3	2.5
Sc-4	2.4
Sc-5	3
Sc-6	2.7
150-1	2.2
150-2	1.6
150-3	1.5
150-4	2.1
150-5	1.5
150-6	2.3

## Sheet: fig2-2D
	%Area
Sc-1	16.234
Sc-2	15.177
Sc-3	18.012
Sc-4	17.131
Sc-5	13.694
Sc-6	12.357
150-1	6.015
150-2	8.241
150-3	5.336
150-4	10.118
150-5	8.253
150-6	6.636

[truncated: 24 more sheets: fig2-2E-a-SMA, fig2-2E-FN, fig2-2F-a-SMA, fig2-2F-FN, fig3-3A-SOCS1, fig3-3A-p-JAK1, fig-3A-p-STAT1, fig3-3B-SOCS1, fig3-3B-p-JAK1, fig3-3B-p-STAT1, fig4-4A-SOCS1, fig4-4A-p-JAK1, fig4-4A-p-STAT1, fig4-4B-SOCS1, fig4-4B-p-JAK1, fig4-4B-p-STAT1, fig5-5A-CD68, fig5-5B-CD68, fig5-5C-CD11c, fig5-5D-CD11c …]
